# Supplementary material for: Effect of Defects in Graphene/Cu Composites on the Density of States
Source: Materials (Basel). 2023 Jan 20;16(3):962. doi: 10.3390/ma16030962 (PMC9917802; doi:10.3390/ma16030962)
Supplement: Supplementary file 1 [file materials-16-00962-s001.zip]

Archive with 1 entries (1 files):
- materials-1982325-supplementary.pdf
